# Supplementary material for: Development of a Nomogram Model for Treatment of Elderly Patients with Locoregionally Advanced Nasopharyngeal Carcinoma
Source: J Pers Med. 2021 Oct 22;11(11):1065. doi: 10.3390/jpm11111065 (PMC8618502; doi:10.3390/jpm11111065)
Supplement: Supplementary file 1 [file jpm-11-01065-s001.zip]

Archive with 1 entries (1 files):
- jpm-1416535 -supplementary.pdf
